# Supplementary material for: The association of EGF rs2237051 variant, serum EGF levels and generalized aggressive periodontitis: a preliminary study
Source: PeerJ. 2020 May 19;8:e9212. doi: 10.7717/peerj.9212 (PMC7243814; doi:10.7717/peerj.9212)
Supplement: Supplemental Information 1 [file peerj-08-9212-s001.xlsx]

## Sheet: Sheet1
X1	X3	X4	X5	X6	X7	X8	X9	X10	X11	X12	X13	X14	X15	X16
1	1	22	1	15.3	3	4.9	3.59	3.9	32.14	100	69.23	2	3	45.13
2	1	28	2	18.5	1.5	4.88	3.66	4.57	66.67	100	50.6	2	3	48.55
3	1	30	2	20.3	3	6.12	4	6.23	80.25	100	76.54	2	3	42.28
4	1	25	2	27.64	1.5	5.88	3.96	4.88	76.54	100	58.02	2	3	47.17
5	1	33	1	21	2	5.32	3.7	4.32	59.23	100	42.26	2	3	42.61
6	1	25	2	24.3	3	5.43	3.3	6.63	60.83	100	75	2	3	40.14
7	1	27	2	16	3	3.37	2.96	2.59	20.29	76.09	6.52	2	3	39.33
8	1	25	2	20	1.5	4.2	3.9	3.2	46.3	100	26.02	2	3	38.52
9	1	24	2	20	3	5.03	3.4	5.74	63.69	100	69.05	2	3	39.33
10	1	23	2	16	2	5.32	3.51	6.77	58.64	100	76.54	2	3	47.34
11	1	32	2	20	1.5	3.31	3.12	2.74	28	100	20.67	2	3	47.86
12	1	30	1	17	2	5.24	3.33	9.36	58.33	100	91.67	2	3	47.51
13	1	32	1	20	2	5.22	3.7	4.22	56.34	100	42.64	2	3	51.53
14	1	32	2	22	2	4.33	3.39	3.33	48.72	94.23	16.03	2	3	41.62
15	1	32	2	20.3	2	4.05	3.68	3.05	40.74	90.74	12.35	2	3	48.2
16	1	21	2	22	2	3.89	2.8	4.5	27.78	100	46.3	2	3	67.5
17	1	22	1	30	2	4.69	2.7	3.69	60.26	65.38	28.21	2	3	42.61
18	1	23	1	25	2	4.56	3.35	3.56	48	98	30	2	3	52.06
19	1	26	2	22.7	2	3.83	3.69	2.83	32.14	98.21	19.64	2	3	46.66
20	1	36	1	21	2	5.91	3.58	4.91	72.57	100	54.87	2	3	64.73
21	1	30	1	23	2	5.01	3.39	4.48	47.5	100	43.83	2	3	62.21
22	1	23	1	31	2	4.15	3.28	3.74	34.52	98.21	25.6	2	3	47.17
23	1	29	1	25	2	4.69	3.29	3.69	57.41	77.98	28.4	2	3	63.76
24	1	30	1	21	2	4.68	3.22	4.45	63.19	100	79.86	2	3	50.47
25	1	33	1	22	2	4.43	3.4	4.08	41.67	100	31.41	2	3	53.49
26	1	35	2	21	2	4.82	3.45	6.86	62.96	97.22	79.63	2	3	52.77
27	1	23	2	18	2	6.1	3.8	6.27	81.48	100	67.9	2	3	67.9
28	1	25	1	19.9	2	5.66	4	6.64	74.07	100	80.86	2	3	69.11
29	1	25	1	26.8	2	5.2	3.76	4.35	64.81	100	38.89	2	3	44.62
30	1	27	2	22	2	7.56	4	6.56	95.24	100	82.74	2	3	45.3
31	1	24	1	23.3	2.5	4.98	3.21	3.27	50.69	62.5	36.11	2	3	49.07
32	1	28	1	27.3	2	5.57	3.45	7.39	71.67	100	82.5	2	3	52.6
33	1	29	2	18.9	2	5.8	4	5.78	73.81	100	65.48	2	3	41.13
34	1	34	1	19.4	2.5	5.45	3.86	7.22	67.26	100	72.02	2	3	52.95
35	1	25	2	23.24	2.5	3.53	2.96	2.53	17.86	69.64	10.12	2	3	64.73
36	1	31	1	27.2	2	3.93	3.54	3.41	36.31	87.5	25.6	2	3	52.6
37	1	27	2	19	2.5	3.6	2.96	2.6	16.67	64.29	10.12	2	3	55.3
38	1	24	2	26.5018	2.5	5.77862	3.78568	4.08684				2	3	64.54
39	1	26	2	19	2.5	6.04898	3.6834	5.94748				2	3	63.37
40	1	24	1	25	2.5	3.8	3.47	2.8	33.95	90.74	16.07	2	3	48.55
41	1	20	2	20	2.5	5.30175	3.07052	3.87757				2	3	42.28
42	1	28	2	21	2.5	6.06	4	5.58	82.69	100	69.23	2	3	44.4368
43	1	30	2	20.7	2.5	4.82435	3.47	5.46016				2	3	38.2
44	1	33	2	21	2.5	4.8	3.75	4.23	51.79	96.43	30.95	2	3	45.4993
45	1	24	2	26	1.5	3.46	3.39	2.98	22.02	91.07	22.02	2	3	61.762
46	1	23	1	21.7304	2.5	3.28	3.11	2.28	26.74	100	16.07	2	3	53.8101
47	1	22	1	23.5552	2.5	3.97	3.09	3.52	39.29	83.93	21.43	2	3	51.6081
48	1	27	1	23	3	4.37905	3.01692	4.46534				2	3	38.84
49	1	36	2	20	1.5	3.41	3.6	2.64	28	98.08	20.67	2	3	48.2029
50	1	29	2	23	2.5	5.59	3.96	5.23	72.02	100	58.64	2	3	47.2793
51	1	24	2	18	2.5	3.4	2.42	2.4	8	42	2.7	2	3	39.3979
52	1	33	2	19	2.5	4.2	3.43	3.42	36.9	89.29	23.21	2	3	39.217
53	1	23	2	18	2.5	6.01	4	5.01	75.93	100	65.43	2	3	52.6339
54	1	23	2	21	2.5	6.3	4	5.3	83.33	100	66.05	2	3	54.6833
55	1	22	2	20	2.5	4.35	4	3.35	59.78	100	40.02	2	3	35.5351
56	1	28	2	18	2.5	4.92	3.83	3.92	57.41	100	33.95	2	3	41.1987
57	1	22	2	20	2.5	4.38	3.73	3.38	44.04	100	13.1	2	3	36.33
58	1	23	1	24	2.5	6.2	4	5.2	73.72	100	55.13	2	3	43.6155
59	1	26	1	25.39	2.5	5.02	3	4.02	55.56	100	33.33	2	3	31.7156
60	1	24	1	21.72	2.5	4.68	4	3.68	74.98	100	49.24	2	3	41.01
61	1	23	2	26	2.5	6.27	4	7.38	84.52	100	90.48	2	3	56.1511
62	1	30	2	26.2023	2.5	3.69	3.69	2.69	26.54	88.89	9.26	2	3	45.41
63	1	20	2	21	2.5	3.88	3.02	3.73	25	100	23.21	2	3	67.5747
64	1	24	2	19	2.5	4.21	3.05	3.21	30.36	100	9.52	2	3	36.33
65	1	27	1	20.7	2.5	3.95	2.81	2.95	39.1	50	21.79	2	3	45.3543
66	1	27	2	23.63	2.5	4.58	2.86	3.58	42.86	73.21	22.02	2	3	43.4183
67	1	30	2	22.66	2.5	5.03	3	4.03	73.81	100	31.55	2	3	52.2533
68	1	23	2	35.4255	2.5	4.84	4	3.84	78.06	100	46.32	2	3	44.5385
69	1	23	2	19.22	2.5	4.82	4	3.82	46.15	100	31.41	2	3	44.4147
70	1	22	2	19.53	2.5	4.57	4	3.57	56.55	100	18.45	2	3	55.6767
71	1	23	2	26.327	2.5	7.83	4	8.83	93.26	100	96.56	2	3	81.655
72	1	27	2	17.97	2.5	4.85	3.35	4.05	52.17	89.13	40.58	2	3	37.5574
73	1	24	1	25.6157	2.5	5	3.75	3.98	69.05	100	41.07	2	3	53.0779
74	1	31	1	17.3	2.5	6.62	4	5.62	90.48	100	76.19	2	3	48.395
75	1	30	2	21.22	2.5	5.64	3.76	4.64	58.64	100	46.3	2	3	59.6989
76	1	28	2	17.1583	2.5	4.83	4	3.83	61.9	100	24.4	2	3	57.59
77	1	30	2	19.8719	2.5	5.65	3.76	4.65	57.64	100	45.38	2	3	60.6801
78	1	24	2	14.0196	2.5	4.49	3.95	3.49	52.08	100	29.76	2	3	49.49
79	1	29	1	24.5844	2.5	6.52	4	5.52	74.64	100	61.11	2	3	51.16
80	1	23	2	20.03	2.5	4.39	4	3.39	46.3	100	22.22	2	3	61.2602
81	1	23	1	21.6	2.5	4.69	3.91	3.69	66.67	100	26.79	2	3	63.9527
82	1	24	1	27.3448	2.5	4.76	4	3.76	76.88	92.86	47.08	2	3	54.94
83	1	24	2	22.9078	2.5	5.95	4	6.59	81.33	100	77.33	2	3	58.1525
84	1	25	2	24.77	2.5	3.78	4	2.78	56.35	100	26.39	2	3	46.692
85	1	33	2	21.9696	2.5	5.43	3.64	4.43	68.45	94.64	47.02	2	3	64.128
86	1	31	2	28.7055	2.5	6.31	4	5.31	72.22	100	61.81	2	3	31.8004
87	1	24	2	19.8462	2.5	3.65	3.56	2.65	26.39	93.75	9.72	2	3	51.33
88	1	24	1	22.72	2.5	6.08	4	5.08	77.78	100	58.33	2	3	56.1083
89	1	30	1	21.72	2.5	7.12	4	7.7	79.89	100	83.33	2	3	52.0983
90	1	23	2	21.3619	2.5	6.96	4	6.06	78.33	100	77.98	2	3	65.58
91	1	23	1	23.81	2.5	7.17	1.69	6.78	96.97	100	93.94	2	3	43.19
92	1	24	2	22.89	2.5	3.83	3.33	3.31	25.6	83.33	16.67	2	3	44.77
93	1	23	1	34.6	2.5	6.83	3.93	5.83	88.27	100	82.1	2	3	33.69
94	1	28	1	25.34	3	3.21	2.88	2.95	25	64.29	19.05	2	3	36.92
95	1	37	2	18.75	3	3.89	3.46	2.89	38.69	91.07	4.76	2	3	55.4388
96	1	28	2	18.6	2	3.26	3.05	2.26	26.86	85.46	18.25	2	3	52.5087
97	1	23	1	22.72	2	4.64	2.68	3.64	46.67	48	30.67	2	3	54.8125
98	1	23	2	39.13	2	6.36	4	5.36	79.37	100	64.29	2	3	41.17
99	1	24	2	21.19	2	4.44	2.66	3.44	50.6	62.5	33.93	2	3	53.9
100	1	24	2	18.51	2.5	3.94	2.93	2.94	27.01	73.08	10.9	2	3	65
101	1	25	1	24.57	2.5	3.86	4	2.86	54.03	92.86	30.12	2	3	43.5
102	1	27	2	18.82	2	3.48	4	2.48	68.76	100	49.38	2	3	37.97
103	1	34	1	25.95	2	4.54	3.66	3.89	44.64	100	36.31	2	3	60.8275
104	1	22	1	24.16	2	4.84	3.17	3.98	54.17	91.07	35.12	2	3	45.73
105	1	24	1	24.11	2	4.04	2.98	3.42	29.57	55.56	30.36	2	3	44.93
106	1	24	2	22.04	2	4.6	3.61	3.6	52.98	96.43	29.76	2	3	41.47
107	1	31	2	23.44	2.5	4.76	3.79	3.76	63.1	98.21	24.4	2	3	57.41
108	1	22	2	20.3	2	4.07	3.39	3.86	37.5	83.93	34.52	1	2	54.21
109	1	24	1	21.5	2	5.76	3.56	4.76	80.56	97.92	59.03	1	2	46.83
110	1	29	1	19.4	2.5	4.47	3.38	3.47	73.46	100	22.84	1	2	54.39
111	1	35	2	17.3	2	4.64	4	6.2	58.33	100	73.81	1	2	53.13
112	1	33	1	27.1	2.5	4.71	3.87	3.8	56.79	100	33.95	1	1	41.95
113	1	25	2	26.2	2.5	3.35	3	2.81	19.05	78.57	15.48	1	2	43.95
114	1	28	2	24.69	2.5	4.46	4	3.46	48.15	100	18.45	1	2	47.86
115	1	31	2	19	2.5	5.85	3.6	4.85	76.67	100	52.5	1	2	47.17
116	1	25	2	19	2.5	4.35	3.28	3.35	49.38	100	17.9	1	2	41.13
117	1	31	2	26	2.5	4.27	3.36	3.27	46.54	100	20.36	1	2	41.45
118	1	27	1	19	2.5	4.12	3.4	4.35	34.52	76.79	38.1	1	2	52.95
119	1	35	2	18	2.5	5.38	3.5	5.86	63.1	100	69.64	1	1	59.37
120	1	33	2	20	2.5	4.08	4	5.15	38.1	100	50	1	2	43.78
121	1	23	2	20	2.5	5.24	3.56	6.87	65.48	100	77.98	1	2	49.42
122	1	23	1	20.2466	2.5	4.36305	3.29773	3.29232				1	2	32.67
123	1	36	1	24	2.5	3.88	3.2	4.04	28.21	100	35.9	1	2	39.01
124	1	25	2	24.6	2.5	4.12	3.77	3.12	38.89	92.59	20.99	1	1	53.49
125	1	33	2	20	2.5	5.3	4	5.65	64.1	100	63.46	1	2	57.13
126	1	26	1	16.5	2.5	8.06	4	13.64	100	100	100	1	1	59.55
127	1	28	2	19.9	2.5	6.03	3.84	5.82	73.21	98.21	74.4	1	2	54.03
128	1	26	2	19.5	2.5	3.11	3.79	2.11	16.07	100	1.19	1	2	55.85
129	1	31	2	18.2002	2.5	6.15356	3.43146	4.91315				1	2	49.25
130	1	36	1	17.7	2.5	6.45	3.82	7.5	80.3	90.91	80.3	1	2	50.47
131	1	23	1	34.9	2.5	5.6	3.96	4.6	69.05	100	47.02	1	2	51.71
132	1	30	2	23.3	2.5	4.37	3.63	4.94	35.19	94.44	49.38	1	2	56.58
133	1	36	1	24.6	2.5	5	4	4	58.56	100	36.27	1	2	49.94
134	1	23	2	24.14	2.5	4.14	3.61	4.19	42.59	88.89	38.27	1	1	44.96
135	1	33	1	22	2.5	3.96	3.38	2.96	43.45	83.93	18.45	1	2	44.12
136	1	31	2	26.1456	2.5	5.37	4	4.37	62.34	100	42.53	1	1	46.14
137	1	33	1	25	2.5	5.26	4	4.26	70.24	100	42.26	1	2	46.32
138	1	35	1	24	2.5	4.33	4	3.86	53.03	100	27.27	1	2	42.2229
139	1	24	2	25	2.5	4.44055	3.61196	3.25116				1	2	33.9364
140	1	23	2	22	2.5	4.95697	3.19752	4.66782				1	2	42.61
141	1	27	2	22	2.5	5.95	3.84	5.06	71.43	100	58.33	1	2	37.56
142	1	18	1	28.5536	2.5	4.95047	3.98442	4.35921				1	2	64.1404
143	1	33	1	29.4889	2.5	4.33	4	4.62	50.06	100	58.09	1	2	52.3873
144	1	36	2	19	2.5	3.8761	3.72627	3.98522				1	1	31.964
145	1	25	1	20.4535	2.5	4.05	3.07	4.27	33.33	78.26	35.51	1	2	49.2976
146	1	29	1	18	2.5	4.96	3.45	6	65.08	100	56.35	1	2	42.95
147	1	29	2	22.66	2.5	3.85727	3.08887	2.07294				1	2	26.4237
148	1	29	1	20	2.5	6.14	4	5.14	81.16	100	59.42	1	2	29.15
149	1	23	2	20	2.5	4.45	3.22	4.95	47.02	78.57	55.95	1	2	34.13
150	1	29	2	18	2.5	4.7	3.96	3.76	51.28	98.08	28.21	1	2	37.82
151	1	21	2	21	2.5	6.33	3.17	4.17	85.46	83.21	33.2	1	2	38.7172
152	1	31	2	18	2.5	3.82	4	3.12	56.45	96.64	27.83	1	2	35.3
153	1	29	2	16.71	3	4.52	3.26	6.21	45.68	96.3	74.69	1	2	40.4
154	1	26	2	19.38	2.5	3.82	3.17	2.82	25.31	83.33	9.88	1	2	31.97
155	1	20	2	20.45	2.5	4.52	3.13	3.52	41.67	87.5	25	1	2	35.59
156	1	25	2	23	2.5	5.64	3.96	4.82	66.07	100	57.74	1	2	50.7372
157	1	27	1	22.49	3	4.62	3.06	3.62	44.64	88.71	24.73	1	2	43.8541
158	1	27	2	31	2	4.52	3.84	3.52	48.92	92.86	38.1	1	1	46.54
159	1	25	2	17	2	4.51	3.59	3.51	55.36	94.64	26.19	1	2	48.8823
160	1	27	2	22.86	2.5	4.58	3.04	3.58	54.76	100	21.43	1	2	42.7195
161	1	35	1	19.59	2.5	6.16	3.81	5.39	78.13	100	57.81	1	2	48.9967
162	1	21	2	21.45	3	4.67	3.48	3.67	53.57	98.21	26.79	1	2	39.78
163	1	25	2	20.96	2.5	4.43	4	3.43	60.8	100	43.65	1	2	53.3375
164	1	35	2	27.34	2.5	3.15	1.94	2.15	24.45	30.65	12.32	1	2	40.2885
165	1	30	2	27.5998	2.5	5.64	3.8	4.64	69.76	100	44.38	1	2	38.1618
166	1	27	2	23.0295	3	6.01	3.89	5.19	73.21	100	57.74	1	2	50.6267
167	1	36	1	19.59	2	5.66	3.74	4.66	68.46	100	45.28	1	2	33.26
168	1	33	1	24.8	2.5	5.04	4	4.04	70.45	100	27.27	1	2	35.74
169	1	35	1	21.72	2.5	4.26	4	3.26	34.16	92.32	28.76	1	2	25.98
170	1	30	1	21.31	2.5	4.26	3.76	5.26	34.57	84	67.95	1	2	31.68
171	1	23	2	20.57	2.5	6.2	4	5.2	76	100	57.05	1	2	32.11
172	1	28	2	25.39	2.5	3.75	3.1	2.75	24.67	92	2	1	2	26.52
173	1	26	2	18.73	2.5	4.56	4	3.56	49.36	100	28.36	1	2	30.69
174	1	34	1	21.22	3	5.12	3.75	4.12	66.67	100	34.06	1	2	51.1032
175	1	25	2	19.15	3	4.98	3.39	3.98	63.1	91.07	32.14	1	2	30.41
176	1	24	2	16.0921	3	4.58	4	3.58	54.76	100	25	1	2	37.52
177	1	26	1	21.3672	3	5.24	3.64	4.24	59.52	100	39.29	1	2	33.55
178	1	32	2	27.0592	3	6	4	6	65.84	100	72.38	1	2	31.4
179	1	25	1	35.5498	3	4.88	3.5	3.88	73.46	100	22.84	1	1	40.24
180	1	32	1	27.7491	3	5.14	3	4.96	68.45	100	52.98	1	2	42.41
181	1	31	2	27.73	3	4.88	4	3.88	59.84	100	46	1	2	19.9996
182	1	21	2	91.03	3	4.44	3.8	4.93	53.33	100	45	1	2	25.3407
183	1	36	2	28.4837	3	4.21	3.19	4.34	40.56	90.89	44.68	1	2	30.26
184	1	21	1	32.0345	3	6.94	4	5.94	80	100	74.17	1	1	44.3
185	1	30	2	19.61	2	4.78	4	5.87	62.18	100	100	1	2	56.34
186	1	30	2	25.7856	2	4.15	4	3.76	39.51	100	33.33	1	2	48.26
187	1	28	1	21.2188	2	3.71	3.64	2.71	20.83	98.21	3.97	1	2	53.55
188	1	27	2	23.1331	2	3.89	4	2.89	73.46	100	48.06	1	2	49.6949
189	1	23	2	19.05	2	5.67	3.96	4.72	72.22	100	46.91	1	2	50.66
190	1	30	1	27.22	2	4.24	2.51	5.5	53.7	46.91	67.9	1	2	43.19
191	1	28	1	23.81	3	4.41	3.4	3.41	62.35	80.25	13.58	1	2	52.35
192	1	23	2	22.03	2	7.54	4	6.54	89.1	100	88.64	1	1	52.35
193	1	29	1	19.35	2	5.1	4	4.1	57.14	100	39.88	1	2	45.09
194	1	25	2	18.36	2	5.52	4	4.52	69.64	100	56.55	1	1	35.88
195	1	23	2	20.7	2	5.48	3.3	5.06	61.9	83.93	55.36	1	2	38.42
196	1	24	2	18.36	2	3.73	2.14	2.73	26.79	10.71	2.38	1	2	60.2964
197	1	31	2	21.26	2	5.14	3.76	4.14	58.2	100	42.12	1	2	33.98
198	1	28	1	20.52	3	4.31	3.17	3.34	41.63	78.57	20.83	1	2	43.5
199	1	25	2	25.6526	2	4.6	4	3.6	48.81	100	30.36	1	2	52.6871
200	1	26	2	19.72	2	4.19	3.74	3.58	49.38	98.15	33.33	1	2	41.78
201	1	18	1	23.94	2	3.02	2.21	2.02	7.74	23.21	4.17	1	2	49.4603
202	1	29	2	18.73	2	3.85	3.21	3.12	34.52	85.71	25	1	2	47.19
203	1	29	1	20.83	2	5.15	4	4.81	59.72	100	41.67	1	2	56.52
204	1	24	1	21.51	2	3.33	1.85	2.33	25.64	13.46	53.85	1	2	39.94
205	1	33	1	20.55	2	3.36	2.41	2.36	20.24	39.29	13.69	1	2	42.72
206	1	30	1	25.95	2	5.64	4	5.2	69.64	100	55.36	1	2	49.49
207	1	25	1	25.95	1	5.15	4	4.15	63.46	100	71.79	1	2	64.6512
208	1	25	2	17.53	0.5	4.2	2.82	3.32	39.88	89.29	22.02	1	2	60.9502
209	1	25	2	33.95	2	3.97	3.63	3.38	41.07	94.64	31.55	1	2	43.0382
210	1	24	2	24.97	2	4.04	3.79	4	35.71	100	52.56	1	2	60.5677
211	1	34	1	25.95	1	4.74	3.07	3.74	28.47	70.45	43.18	1	2	56.7
212	1	29	1	22.76	2.5	4.67	3.44	3.76	57.05	98.08	29.49	1	2	56.88
213	1	30	2	20.709	2	3.98	3.45	2.98	44.64	96.49	11.9	1	2	67.9266
214	1	27	1	26.12	1	5.03	3.88	4.03	52	100	44.67	1	2	62.0517
215	1	26	2	20.2	3	2.68	2.07	3.44	53.1	98.2	30.26	1	2	39.02
216	1	30	1	22.86	3	3.65	3.27	3.85	25	89.29	32.14	1	2	46.578
217	0	22	2	17.58	3	2.25	1.83	-4.44e-16				2	3	31.18
218	0	28	2	22.6	2.5	2.4	1.89	-4.44e-16				2	3	32.86
219	0	30	2	23.15	1.5	2.67	2	-4.44e-16				2	3	30.07
220	0	25	1	27.46	2.5	2.5	2	-4.44e-16				2	3	31
221	0	33	2	18.59	2.5	1.64	1.2	-4.44e-16				2	3	31.1102
222	0	25	2	22	3	1.12	1.2	-4.44e-16				2	3	22.06
223	0	27	2	20.2	2	1.56	1.13	-4.44e-16				2	3	44.0754
224	0	25	2	22.04	2	2.3	1.45	-4.44e-16				2	3	21.15
225	0	24	1	24.8	2.5	2.03	1.2	-4.44e-16				2	3	37.39
226	0	23	1	27.5526	2	1.51549	0.725225	0.221923				2	3	34.9912
227	0	32	1	27.44	3	2.07	1.2	-4.44e-16				2	3	19.87
228	0	30	2	18.73	2.5	1.74	0.32	-4.44e-16				2	3	19.87
229	0	32	2	19.07	1.5	1.88	1.13	-4.44e-16				2	3	40.0115
230	0	32	2	18	2.5	1.45	1.07	-4.44e-16				2	3	36.95
231	0	32	1	23	3	1.31	1.07	-4.44e-16				2	3	25.19
232	0	21	1	20	3	1.07	1.12	-4.44e-16				2	3	30.44
233	0	22	2	20	1.5	1.36	1.18	-4.44e-16				2	3	44.61
234	0	23	2	21	2.5	1.04	1.09	-4.44e-16				2	3	26.8
235	0	26	2	19.5	2.5	2.06	1.12	-4.44e-16				2	3	26.98
236	0	36	2	21	2.5	1.39	1.05	-4.44e-16				2	3	33.24
237	0	30	1	22	2.5	1.32	1.08	-4.44e-16				2	3	28.79
238	0	23	2	23	2.5	1.68	1.06	-4.44e-16				2	3	45.64
239	0	29	2	23	2.5	1.35	1.13	-4.44e-16				2	3	29.52
240	0	30	1	20	2.5	1.7	1.21	-4.44e-16				2	3	37.06
241	0	33	1	19	2.5	1.37	1.17	-4.44e-16				2	3	39.2
242	0	35	2	21	2.5	1.32	1.16	-4.44e-16				2	3	39.58
243	0	23	2	23	2.5	1.47	1.2	-4.44e-16				2	3	23.62
244	0	25	1	31.1	2.5	1.76	1.15	-4.44e-16				2	3	24.54
245	0	25	1	22	2	1.44	1.06	-4.44e-16				2	3	23.62
246	0	27	2	23.88	2.5	1.59	1.12	-4.44e-16				2	3	43.46
247	0	24	2	21	2.5	4.0509	1.85414	1.66122				2	3	22.58
248	0	28	1	24.07	2.5	1.86	0.9	-4.44e-16				2	3	30.2726
249	0	29	2	21.88	2.5	2.33	0.1	-4.44e-16				2	3	25.2515
250	0	34	2	20.7	2.5	2.56	0.39	-4.44e-16				2	3	34.5127
251	0	25	2	20.66	2.5	2.72	0.39	-4.44e-16				2	3	45.0175
252	0	31	2	17.63	2.5	2.72	0.71	-4.44e-16				2	3	23.1416
253	0	27	1	17.45	2.5	2.52	0.15	-4.44e-16				2	3	27.0995
254	0	24	2	19.03	2.5	2.32	0.18	-4.44e-16				2	3	40.5683
255	0	26	2	20	2.5	1.66	1.1	-4.44e-16				2	3	31.58
256	0	24	2	21.48	2.5	2.01	1.19	-4.44e-16				2	3	26.8149
257	0	20	2	16.5445	2.5	3.68045	1.45675	0.92116				2	3	29.698
258	0	28	1	13.3543	2.5	1.73503	1.22795	-0.565257				2	3	38.06
259	0	30	2	22.04	2.5	2.37	1.14	-4.44e-16				2	3	32.3112
260	0	33	1	30.0593	2.5	2.0122	1.30256	-0.131208				2	3	30.463
261	0	24	2	20.5125	2.5	2.16362	1.66899	0.665412				2	3	43.3053
262	0	23	2	24.14	2	2.67	2	-4.44e-16				2	3	42.7344
263	0	22	2	18.87	3	2.21	1.27	-4.44e-16				2	3	39.3421
264	0	27	1	21.1924	2.5	1.56438	1.35188	-0.463912				2	3	47.081
265	0	36	1	25.2238	2.5	2.82261	1.6592	0.688247				2	3	30.3152
266	0	29	1	24.62	2.5	1.53	1.05	-4.44e-16				2	3	28.0826
267	0	24	2	17.63	2.5	1.31	1.03	-4.44e-16				2	3	55.0752
268	0	33	2	15.6397	2.5	1.59145	1.50253	-1.44828				2	3	35.1204
269	0	23	2	21.91	2.5	2.21	1.41	0.13				1	2	27.88
270	0	23	2	24.22	2.5	2.21	1.27	-4.44e-16				1	2	23.95
271	0	22	2	20	2.5	2.85563	1.95128	-0.215184				1	2	46.8333
272	0	28	2	22	2.5	1.08	1.14	-4.44e-16				1	2	19.74
273	0	22	1	22.86	2.5	1.92	1.2	-4.44e-16				1	1	26.239
274	0	23	2	20.45	2.5	2.06	1.15	-4.44e-16				1	2	34.1061
275	0	26	2	22	2.5	1.51	1.08	-4.44e-16				1	2	22.6899
276	0	24	1	20.05	2.5	1.74	1.15	-4.44e-16				1	2	42.8938
277	0	23	1	22.86	2.5	2.09	1.18	-4.44e-16				1	2	44.346
278	0	30	2	22.86	2.5	1.38	1.01	-4.44e-16				1	2	43.46
279	0	20	2	16.8	2.5	2.18	1.4	-4.44e-16				1	1	35.09
280	0	24	1	19.62	3	2.08	1.21	-4.44e-16				1	1	17.46
281	0	27	2	20.2	2	2.16	1.4	-4.44e-16				1	2	23.6493
282	0	27	1	21.3	2.5	1.69	1.24	-4.44e-16				1	1	40.46
283	0	30	1	25.38	2.5	2.16	1.92	-4.44e-16				1	2	18.85
284	0	23	1	20.72	3	1.45	1.15	-4.44e-16				1	1	24.94
285	0	23	2	24	2.5	1.45	1.07	-4.44e-16				1	2	38.84
286	0	22	2	20	2	1.52	1.18	-4.44e-16				1	2	26.27
287	0	23	2	20	3	1.27	1.11	-4.44e-16				1	2	20.12
288	0	27	2	22	2	1.58	1.14	-4.44e-16				1	1	29.0092
289	0	24	2	22	2	1.95	1.26	-4.44e-16				1	2	31.02
290	0	31	2	20	3	1.42	1.15	-4.44e-16				1	2	31
291	0	30	2	20	3	1.18	1.22	-4.44e-16				1	2	23.77
292	0	28	2	22	2	1.28	1.18	-4.44e-16				1	2	24.3
293	0	30	1	17.6	1	1.46	1.14	-4.44e-16				1	2	38.42
294	0	24	2	22	3	1.87	1.12	-4.44e-16				1	2	45.64
295	0	29	2	20	1	1.41	1.17	-4.44e-16				1	2	44.2
296	0	23	1	20	3	2.01	1.19	-4.44e-16				1	2	21.5
297	0	23	2	20	3	1.99	1.28	-4.44e-16				1	2	34.75
298	0	24	2	20.5	3	1.6	0.82	-4.44e-16				1	2	63.21
299	0	24	1	22	3	1.59	1.18	-4.44e-16				1	2	44.82
300	0	25	1	22	3	1.66	1.12	-4.44e-16				1	2	36.09
301	0	33	2	20	3	1.03	1.11	-4.44e-16				1	2	44
302	0	31	1	20.1	3	2.46	1.42	-4.44e-16				1	1	31.18
303	0	24	1	23.4	1	2.37	1.13	-4.44e-16				1	2	43.8
304	0	24	1	23	2.5	1.2	1.08	-4.44e-16				1	1	42.38
305	0	30	2	19	3	1.29	1.19	-4.44e-16				1	2	42.58
306	0	23	1	22	3	1.88	1.21	-4.44e-16				1	1	31.18
307	0	23	2	22	3	2.09	1.3	-4.44e-16				1	2	39.79
308	0	24	1	24	3	1.92	1.14	-4.44e-16				1	2	28.61
309	0	23	2	21	3	1.23	1.25	-4.44e-16				1	2	36.48
310	0	28	1	22	3	1.28	1.25	-4.44e-16				1	1	38.42
311	0	37	2	20	0.5	1.38	1.11	-4.44e-16				1	2	33.24
312	0	28	2	20	3	2.38	1.24	-4.44e-16				1	2	23.24
313	0	23	2	20	3	1.33	1.12	-4.44e-16				1	2	43.59
314	0	23	1	22	3	1.31	1.13	-4.44e-16				1	1	31.93
315	0	24	2	16	1	1.15	1.24	-4.44e-16				1	2	51.53
316	0	24	2	20	1.5	1.93	1.16	-4.44e-16				1	2	27.88
317	0	25	2	21	3	1.06	1.09	-4.44e-16				1	2	24.83
318	0	27	1	22	3	1.53	1.05	-4.44e-16				1	2	44.2
319	0	34	2	20	1.5	1.62	1.17	-4.44e-16				1	2	45.43
320	0	22	2	23.15	1	1.35	1.16	-4.44e-16				1	2	39.9155
321	0	24	2	22	3	1.05	1.03	-4.44e-16				1	2	32.9933
322	0	24	2	21.5	3	2.15	1.3	-4.44e-16				1	2	30.2
323	0	31	2	22	1	1.34	1.05	-4.44e-16				1	1	16.34
324	0	22	1	31.02	3	1.59	1.12	-4.44e-16				1	2	40.0679
325	0	24	1	23.39	2	2.08	1.81	-4.44e-16				1	2	30.8513
326	0	29	1	21	2	1.68	1.23	-4.44e-16				1	2	31.85
327	0	35	1	21.45	2	1.86	0.9	-4.44e-16				1	2	39.9604
328	0	33	1	21.3	3	1.21	1.12	-4.44e-16				1	1	28.3305
329	0	25	1	20.76	2	1.21	1.12	-4.44e-16				1	2	31.2398
330	0	28	2	19.0658	3	3.15767	1.40115	1.06289				1	2	32.7206
331	0	31	2	20.8	2	2.97324	1.47385	0.710223				1	2	35.5593
332	0	25	2	20.76	3	1.35	1.14	-4.44e-16				1	2	48.55
333	0	31	2	24.17	2	2.33	0.14	-4.44e-16				1	1	20.6976
334	0	27	2	17.48	3	2.82	1.18	-4.44e-16				1	2	23.4147
335	0	35	2	18.26	1	2.48	0.43	-4.44e-16				1	1	23.355
336	0	33	2	20.76	2	2.51	0.27	-4.44e-16				1	2	18.0062
337	0	23	2	18.22	3	2.77	0.63	-4.44e-16				1	2	31.7642
338	0	23	2	21.45	3	2.35	0.1	-4.44e-16				1	2	27.8348
339	0	36	1	22.49	2	2.72	0.91	-4.44e-16				1	1	35.916
340	0	25	2	25.39	3	2.25	1.41	-4.44e-16				1	2	13.4274
341	0	33	2	18.481	1	2.11653	1.9603	0.281881				1	2	32.3217
342	0	26	1	24.49	1.5	2.09	1.24	-4.44e-16				1	1	39.5151
343	0	23	1	14.8892	3	2.69045	1.41859	0.704731				1	2	31.8254
344	0	28	1	24.49	2.5	2.35	1.18	-4.44e-16				1	2	39.4458
345	0	26	1	14.6047	2.5	0.726743	1.28331	-1.66779				1	2	26.6618
346	0	31	2	20.7	3	2.38	1.24	-4.44e-16				1	2	27.2049
347	0	36	2	15.9297	2.5	2.71929	1.24015	1.18662				1	2	37.4028
348	0	23	1	22.5277	3	2.83777	1.54757	1.14702				1	2	44.4721
349	0	30	1	5.13508	1.5	0.760878	1.6045	-2.10301				1	2	40.2024
350	0	36	2	19.333	3	1.30325	0.180698	-1.36554				1	2	31.1268
351	0	23	1	33.3158	2.5	1.38043	1.18348	-1.70401				1	2	27.2963
352	0	33	1	17.1867	3	2.49157	0.998622	-0.591454				1	2	36.7144
353	0	31	2	17.2182	2.5	3.93095	1.54629	3.42628				1	1	47.9193
354	0	33	1	25.4773	2	2.58143	1.78596	-0.961076				1	1	16.8311

## Sheet: Sheet2
variate		variable name
X1		ID
X3		GROUP
X4		Age
X5		GENDER
X6		BMI
X7		mean PLI
X8		mean PD
X9		mean BI
X10		mean AL
X11		PD5
X12		BI3
X13		AL5
X14		rs2237051
X15		2237051
X16		sregf
